# Supplementary material for: Exploring the mediating role of physical activity levels in the relationship between physical literacy and physical fitness in Chinese university students
Source: PeerJ. 2026 Feb 3;14:e20689. doi: 10.7717/peerj.20689 (PMC12880097; doi:10.7717/peerj.20689)
Supplement: Supplemental Information 2 [file peerj-14-20689-s002.xlsx]

## Sheet: StudyData
Sex	Age	H	W	BMI	EP	CE	F	PALs	PL
2	17	160	43.7	17.0703	8.3	215	18	3.25	19.52
1	17	173	52.3	17.4747	7.4	275	16	3	16.16
1	17	175	55	17.9592	7.15	238	12	4.25	19.6
2	17	170	53.9	18.6505	7.8	218	13	4.38	23.12
2	17	173	56	18.7109	8.3	194	12	4.25	17.6
1	17	171.5	56	19.0397	7.3	213	14	4	20.64
2	17	160	49	19.1406	8.1	204	8	3.5	17.44
1	17	177	60	19.1516	7	191	20	3.63	14.16
1	17	180	63	19.4444	7.4	240	6	3	13.12
2	17	157	48	19.4734	7.5	194	15	4.5	20.4
1	17	175	62	20.2449	7.5	245	13	3.75	15.2
1	17	185	70.3	20.5405	7.2	219	8	3.5	17.2
1	17	173	62	20.7157	7.7	227	10	3.5	26.56
2	17	160	53.3	20.8203	7.7	194	20	3.5	23.2
1	17	173	62.4	20.8493	8	240	5	3.38	19.76
1	17	173	63	21.0498	7.5	220	13	3.75	20.16
2	17	157	52	21.0962	8.6	218	14	4	20.88
2	17	156	52	21.3675	8	207	12	4.38	17.2
1	17	178	68	21.4619	7.7	238	10	3.5	18.08
2	17	168	62	21.9671	8.3	209	14	4.5	21.76
1	17	173	66.2	22.119	8	242	6	3.125	18.56
1	17	181.5	79	23.9814	6.7	219	10	5	30.8
1	17	180	80	24.6914	8.6	271	4	2.875	19.2
1	17	172	77	26.0276	8	279	6	3.125	13.12
1	17	178	90	28.4055	7.9	254	11	3.375	19.2
1	17	172	92	31.0979	7.55	240	11	3.875	18.56
1	17	187	115	32.8863	8.1	240	13	3.75	15.36
1	18	178	53	16.7277	7.55	233	11	3.875	19.28
2	18	162	46.8	17.8326	8.3	235	9	3.25	18.4
2	18	164	48	17.8465	7.7	202	18	3.5	14.88
2	18	163	48	18.0662	7.5	197	22	4.25	20.4
1	18	166	50	18.1449	7.7	217	8	3.5	20.16
1	18	180	59	18.2099	7.6	199	10	3.63	14.56
2	18	167	51	18.2868	7.7	192	13	3.75	24.56
1	18	183	62	18.5135	6.8	215	19	5	26.48
2	18	169	53	18.5568	8	211	13	4	20.16
2	18	170	53.9	18.6505	8.2	217	11	3.38	21.04
1	18	171	55	18.8092	7	206	10	4.25	22.56
1	18	176	59	19.047	8.2	260	2	2.375	11.2
2	18	161	49.5	19.0965	7.8	204	15	3.88	21.84
1	18	177	60	19.1516	7.3	207	21	4.125	20.16
1	18	165	52.2	19.1736	8.4	235	6	3	16.72
2	18	161	50	19.2894	7.15	200	13	4.25	18.16
2	18	162	51	19.433	7.5	190	14	4.125	18.88
2	18	161	51	19.6752	7.6	194	14	4	22.88
2	18	156	48	19.7239	7.95	237	12	4.13	19.76
1	18	179	63.3	19.7559	6.55	191	17	4.75	17.2
2	18	160	50.7	19.8047	7.5	199	14	4.75	26
1	18	181	65	19.8407	7.2	202	5	3.375	16.08
1	18	176	62	20.0155	7	220	16	4.5	20
1	18	180.5	67.1	20.5953	7.55	212	11	3.88	18.08
1	18	181	68	20.7564	7.9	213	4	2.875	16.96
2	18	170	60	20.7612	7.8	206	18	3.5	20.4
1	18	175	64	20.898	7.5	230	7	3.75	20.88
1	18	168	59	20.9042	7.15	235	12	4.25	20.96
1	18	171	62	21.2031	6.8	207	19	5	20.4
1	18	177	67	21.3859	7	217	10	3.5	19.28
2	18	166	59	21.4109	8.2	202	15	3.5	18.24
1	18	178	68	21.4619	6.5	200	19	5	29.2
1	18	174	65	21.4692	7.7	265	8	3.5	17.44
2	18	160	55	21.4844	8.5	225	10	3.875	20.16
2	18	164	58	21.5645	7.3	190	14	4	21.04
1	18	173	66.4	22.1858	7.7	218	10	3.5	20.64
1	18	176	69	22.2753	7.3	230	12	4	25.52
2	18	157	55	22.3133	8	230	20	3.63	28.16
1	18	183	77	22.9926	8.1	210	6	3	21.36
2	18	158	58	23.2335	8	264	20	3.5	18.48
2	18	176	73	23.5666	7.5	226	5	3.75	23.12
1	18	186	84	24.2803	7	226	16	4.5	22.96
1	18	177	77	24.5779	7.5	244	16	4.5	28.72
2	18	158	64	25.6369	8	223	6	3	14.48
1	18	178	82	25.8806	7.6	254	10	3.625	15.92
1	18	174	80	26.4236	7.05	195	12	4.38	25.68
1	18	170	78	26.9896	8.2	244	12	2.5	13.12
1	18	180	93	28.7037	7.9	232	1	2.75	16.32
1	18	183	99	29.5619	8	290	11	2.375	18.8
1	18	178	105	33.1398	8.5	295	10	2.625	16.08
1	18	171	101	34.5405	8	224	11	3.88	23.6
1	19	171	46	15.7313	7.8	236	8.5	2.875	17.2
1	19	171	51	17.4413	8.2	242	5	3.375	15.44
1	19	171	51.7	17.6807	6.65	197	17	4.875	29.52
1	19	178	57	17.9902	7.3	240	5	3.38	17.28
1	19	178	57	17.9902	7.5	255	13	3.75	14.96
1	19	182	60.4	18.2345	7	234	11	4	22.4
1	19	172	54.1	18.2869	7.9	225	16	3.25	15.2
1	19	174	56	18.4965	8.4	218	18	3	22.64
2	19	163	50	18.8189	7.5	195	22	4.25	19.84
1	19	158	47	18.8271	7.5	225	18	3.75	18.96
1	19	181	62	18.9249	7.6	210	20	3.625	19.44
2	19	165	51.7	18.9899	8.5	292	16	2.75	12.4
1	19	173	57	19.0451	6.8	240	12	5	24.96
2	19	165.5	53	19.35	8.1	196	13	3.75	25.76
1	19	172	59.5	20.1122	8.2	240	6	3	15.44
2	19	159.5	51.9	20.4007	7.8	213	16	3.75	20.16
2	19	171.5	62	21.0797	8.4	216	7	3	12.08
1	19	174.5	64.5	21.1821	8.2	252	11	3.375	14.56
1	19	180	70	21.6049	6.5	234	19	5	30.4
1	19	165	59	21.6713	7.6	211	16	3.625	22.88
1	19	173	65	21.7181	7.7	211	17	4.875	23.52
2	19	159	56	22.151	8.5	217	18	3.375	19.04
1	19	180	73.3	22.6235	7.9	255	9	3.25	15.12
1	19	170	66	22.8374	7.15	193	12	4.25	20.16
1	19	175	70	22.8571	7.9	210	5	3.375	19.68
1	19	189	82	22.9557	7.55	239	15	3.875	20.16
2	19	163	61	22.9591	8	270	12	4.25	17.44
1	19	178.5	74	23.225	8	270	15	3.25	16.64
1	19	171	68	23.255	8.4	265	6	3	23.84
1	19	188	83	23.4835	8.4	211	9	3	24.8
1	19	182	78	23.5479	7.15	222	12	4.25	18.8
1	19	173	73	24.3911	7.7	232	10	3.5	19.28
1	19	183	85	25.3815	7.3	211	11	4	29.44
1	19	180	83	25.6173	7.5	262	16	3.75	10.88
1	19	173	78	26.0617	7	238	5	3.375	22.56
1	19	173.5	80.7	26.8086	8.4	275	6	3	17.28
1	19	176	97	31.3146	7.05	253	12	4.375	29.6
